# Supplementary material for: Synergistic Coatings Based on Chitosan and Eugenia caryophyllata Essential Oil to Improve Postharvest Quality of Capsicum chinense
Source: Polymers (Basel). 2026 Jun 22;18(12):1552. doi: 10.3390/polym18121552 (PMC13307513; doi:10.3390/polym18121552)
Supplement: Supplementary file 1 [file polymers-18-01552-s001.zip]

Archive with 1 entries (1 files):
- polymers-4338552-supplementary.pdf
